# Supplementary material for: Home-Based Adaptation to Night-Time Non-Invasive Ventilation in Patients with Amyotrophic Lateral Sclerosis: A Randomized Controlled Trial
Source: J Clin Med. 2022 Jun 2;11(11):3178. doi: 10.3390/jcm11113178 (PMC9181816; doi:10.3390/jcm11113178)
Supplement: Supplementary file 1 [file jcm-11-03178-s001.zip]

Archive with 1 entries (1 files):
- jcm-1720982-supplementary.xlsx
