# Supplementary material for: Home-Based Adaptation to Night-Time Non-Invasive Ventilation in Patients with Amyotrophic Lateral Sclerosis: A Randomized Controlled Trial
Source: J Clin Med. 2022 Jun 2;11(11):3178. doi: 10.3390/jcm11113178 (PMC9181816; doi:10.3390/jcm11113178)
Supplement: Supplementary file 1 [file jcm-11-03178-s001.zip › jcm-1720982-supplementary.xlsx]

## Sheet: Foglio 1 - Educational learning
Table S1. Educational learning test
		Very clear	Clear	Quite clear	Not at all	Other
1. Are you able to turn on/off the ventilator?
2. Are you able to connect the tubes and the humidifier?
3. I’ve learned how to clean the tubes and the interface
4. Are you able to switch from one ventilation program to the other?
5. I’ve learned to recognize the most important causes for which an alarm could go on
6. Are you able to put on the interface without difficulties?
7. Is there any aspect of the educational part that you would like to reinforce?
RT:
Caregiver:
Date
